# Supplementary material for: Coulometer from a Digitally Controlled Galvanostat with Photometric Endpoint Detection
Source: Sensors (Basel). 2022 Oct 5;22(19):7541. doi: 10.3390/s22197541 (PMC9570983; doi:10.3390/s22197541)
Supplement: Supplementary file 1 [file sensors-22-07541-s001.zip]

Archive with 1 entries (1 files):
- sensors-1930412-supplementary.pdf
